# Supplementary material for: Hydraulic characteristics and carbon metabolism of Haloxylon ammodendron under different water–salt content
Source: AoB Plants. 2022 Sep 15;14(5):plac042. doi: 10.1093/aobpla/plac042 (PMC9585374; doi:10.1093/aobpla/plac042)
Supplement: plac042_suppl_Supplementary_Tables [file plac042_suppl_supplementary_tables.xlsx]

## Sheet: Sheet1
The relationship between the functional attributes of the assimilation branches of H. ammodendron
	SWC	SSC	WCA	ψp-a	ψm-a	Pn	Ci	gs	Tr	WUE	Ls	NSC	SS	ST	Height	BD	CW	Branch diameter	LA
SSC	0.935**
WCA	0.626**	0.576**
ψp-a	0.122	0.062	0.183
ψm-a	-0.181	-0.206	-0.023	0.249
Pn	0.277*	0.189	0.177	-0.087	0.032
Ci	-0.280*	-0.241	-0.232	-0.057	-0.185	-0.524**
gs	-0.14	-0.148	-0.063	-0.111	-0.169	0.04	0.682**
Tr	0.052	0.043	0.121	0.342**	-0.072	-0.181	0.495**	0.503**
WUE	-0.612**	-0.665**	-0.292*	-0.184	0.282*	0.251*	-0.009	0.029	-0.294*
Ls	0.175	0.105	0.086	0.002	0.032	0.159	-0.018	0.07	0.142	-0.181
NSC	0.867**	0.823**	0.696**	0.113	-0.156	0.215	-0.216	-0.041	0.096	-0.585**	0.214
SS	0.870**	0.835**	0.710**	0.14	-0.138	0.189	-0.227	-0.069	0.116	-0.604**	0.181	0.971**
ST	-0.646**	-0.642**	-0.553**	-0.078	0.055	-0.074	0.194	0.118	-0.136	0.489**	-0.051	-0.639**	-0.804**
Height	0.651	0.609**	0.332**	-0.071	-0.290*	0.133	-0.192	-0.135	0.043	-0.559**	0.238	0.566**	0.535**	-0.313*
BD	0.637**	0.600**	0.381**	0.068	-0.292*	0.044	-0.245	-0.206	0.053	-0.624**	-0.004	0.574**	0.551**	-0.345**	0.805**
CW	0.655**	0.645**	0.281**	-0.022	-0.314*	0.188	-0.284*	-0.147	-0.101	-0.643**	0.036	0.592**	0.551**	-0.302*	0.762**	0.890**
Branch diameter	-0.013	-0.075	0.073*	0.259*	0.237	0.027	0.091	0.116	0.125	0.13	-0.025	-0.094	-0.216	-0.006	-0.239	-0.235	-0.283*
LA	-0.024	-0.03	0.078	0.304*	0.321*	0.015	-0.073	-0.016	0.043	0.147	-0.047	0.091	-0.188	-0.012	-0.18	-0.189	-0.285*	0.830**
LMA	-0.514**	-0.494**	-0.638**	-0.148	0.163	-0.251*	0.281	0.073	-0.055	0.256*	-0.087	-0.571**	-0.580**	0.445**	-0.378**	-0.397**	-0.342**	-0.186	-0.269*
